# Supplementary material for: VarNMF: non-negative probabilistic factorization with source variation
Source: Bioinformatics. 2024 Dec 28;41(1):btae758. doi: 10.1093/bioinformatics/btae758 (PMC11979754; doi:10.1093/bioinformatics/btae758)
Supplement: btae758_Supplementary_Data [file btae758_supplementary_data.zip]

Archive with 1 entries (1 files):
- 14ff3_bioinformatics_submission___supp.pdf
